# Supplementary material for: Metabolic Reprogramming by Ribitol Expands the Therapeutic Window of BETi JQ1 against Breast Cancer
Source: Cancers (Basel). 2023 Sep 1;15(17):4356. doi: 10.3390/cancers15174356 (PMC10486979; doi:10.3390/cancers15174356)
Supplement: Supplementary file 1 [file cancers-15-04356-s001.zip]

Archive with 3 entries (3 files):
- cancers-2494268-Figure S1.jpg
- cancers-2494268-File S1.pdf
- cancers-2494268-Video S1.mp4
